# Supplementary material for: Survival of hypoxia-induced dormancy is not a common feature of all strains of the Mycobacterium tuberculosis complex
Source: Sci Rep. 2021 Jan 29;11:2628. doi: 10.1038/s41598-021-81223-6 (PMC7846770; doi:10.1038/s41598-021-81223-6)
Supplement: Supplementary file 4 — Supplementary Information 4. [file 41598_2021_81223_MOESM4_ESM.xlsx]

## Sheet: Tabelle1
Table S1: Differentially expressed genes induced or repressed ≥ 2-fold after 10 days of oxygen depletion of H37Rv
Differentially expressed genes between time points (conditions) were filtered using moderated t-test, corrected p-value of ≥0.05 (FDR, Benjamini-Hochberg), and fold change ≥2. Fold change gives the absolute ratio of normalized intensities (no log scale) between average intensities of the grouped samples. Positive numbers show higher, negative numbers lower gene expression in H37Rv at day 10 compa…
Normalized expression values and raw microarray data are available at NCBI GEO (https://www.ncbi.nlm.nih.gov/geo/) under the accession numbers GSE159982.
PrimaryAccession	GeneSymbol	Product	FC [H37Rv t10] vs [H37Rv t0]
Rv1806	PE20	PE family protein PE20	-172.075
Rv1807	PPE31	PPE family protein PPE31	-74.7036
Rv1076	lipU	Possible lipase LipU	-69.2522
Rv2780	ald	Secreted L-alanine dehydrogenase Ald (40 kDa antigen) (TB43)	-60.3904
Rv3810	pirG	Exported repetitive protein precursor PirG (cell surface protein) (EXP53)	-40.5895
Rv0312		Conserved hypothetical proline and threonine rich protein	-38.6349
Rv1805c		Hypothetical protein	-37.3743
Rv1130	prpD	Possible methylcitrate dehydratase PrpD	-31.9065
Rv2034		ArsR repressor protein	-31.193
Rv1158c		Conserved hypothetical ala-, pro-rich protein	-29.2459
Rv1690	lprJ	Probable lipoprotein LprJ	-26.5772
Rv1808	PPE32	PPE family protein PPE32	-24.2631
Rv1552	frdA	Probable fumarate reductase [flavoprotein subunit] FrdA (fumarate dehydrogenase) (fumaric hydrogenase)	-23.0352
Rv1990c		Probable transcriptional regulatory protein	-19.9393
Rv1131	prpC	Probable methylcitrate synthase PrpC	-19.1679
Rv0040c	mtc28	Secreted proline rich protein Mtc28 (proline rich 28 kDa antigen)	-18.4832
Rv1809	PPE33	PPE family protein PPE33	-17.5367
Rv3181c		Conserved protein	-16.7965
Rv3675		Possible membrane protein	-16.174
Rv3230c		Hypothetical oxidoreductase	-15.5443
Rv1553	frdB	Probable fumarate reductase [iron-sulfur subunit] FrdB (fumarate dehydrogenase) (fumaric hydrogenase)	-15.0437
Rv1987		Possible chitinase	-14.2909
Rv2660c		Hypothetical protein	-13.4816
Rv3414c	sigD	Probable alternative RNA polymerase sigma-D factor SigD	-13.4295
Rv1566c		Possible Inv protein	-13.2835
Rv1535		Unknown protein	-12.8791
Rv2875	mpt70	Major secreted immunogenic protein Mpt70	-12.3273
Rv3354		Conserved hypothetical protein	-12.3189
Rv0516c		Possible anti-anti-sigma factor	-12.3142
Rv2633c		Hypothetical protein	-11.7869
Rv1435c		Probable conserved proline, glycine, valine-rich secreted protein	-11.784
Rv0047c		Conserved protein	-11.5544
Rv1554	frdC	Probable fumarate reductase [membrane anchor subunit] FrdC (fumarate dehydrogenase) (fumaric hydrogenase)	-10.8071
Rv2307B		Hypothetical glycine rich protein	-10.7439
Rv0129c	fbpC	Secreted antigen 85-C FbpC (85C) (antigen 85 complex C) (AG58C) (mycolyl transferase 85C) (fibronectin-binding protein C)	-10.6721
Rv2348c		Hypothetical protein	-10.5319
Rv3229c	desA3	Possible linoleoyl-CoA desaturase (delta(6)-desaturase)	-10.2403
Rv1157c		Conserved ala-, pro-rich protein	-10.1961
Rv2022c		Conserved protein	-10.1754
Rv1075c		Conserved exported protein	-9.86364
Rv3260c	whiB2	Probable transcriptional regulatory protein WhiB-like WhiB2	-9.75587
Rv1772		Hypothetical protein	-9.73605
Rv0251c	hsp	Heat shock protein Hsp (heat-stress-induced ribosome-binding protein A)	-9.70637
Rv3314c	deoA	Probable thymidine phosphorylase DeoA (tdrpase) (pyrimidine phosphorylase)	-9.66245
Rv2336		Hypothetical protein	-9.56537
Rv2253		Possible secreted unknown protein	-8.63431
Rv2632c		Conserved protein	-8.53741
Rv3188		Conserved hypothetical protein	-8.4802
Rv0083		Probable oxidoreductase	-8.35689
Rv1555	frdD	Probable fumarate reductase [membrane anchor subunit] FrdD (fumarate dehydrogenase) (fumaric hydrogenase)	-8.10981
Rv0022c	whiB5	Probable transcriptional regulatory protein WhiB-like WhiB5	-8.09864
Rv0169	mce1A	Mce-family protein Mce1A	-7.96261
Rv2256c		Conserved hypothetical protein	-7.78174
Rv0179c	lprO	Possible lipoprotein LprO	-7.77054
Rv1646	PE17	PE family protein PE17	-7.75153
Rv1478		Possible invasion protein	-7.24218
Rv1433		Possible conserved exported protein	-7.1188
Rv2721c		Possible conserved transmembrane alanine and glycine rich protein	-6.96195
Rv2657c		Probable PhiRv2 prophage protein	-6.9446
Rv3717		Conserved hypothetical protein	-6.91582
Rv1995		Unknown protein	-6.71668
Rv2525c		Conserved hypothetical protein. Secreted; predicted to be a substrate of the twin arginine translocation (tat) export system.	-6.67687
Rv2352c	PPE38	PPE family protein PPE38	-6.66385
Rv2338c	moeW	Possible molybdopterin biosynthesis protein MoeW	-6.55018
Rv3310	sapM	Acid phosphatase (acid phosphomonoesterase) (phosphomonoesterase) (glycerophosphatase)	-6.53368
Rv0166	fadD5	Probable fatty-acid-CoA ligase FadD5 (fatty-acid-CoA synthetase) (fatty-acid-CoA synthase)	-6.48241
Rv1497	lipL	Probable esterase LipL	-6.43372
Rv0458		Probable aldehyde dehydrogenase	-6.38061
Rv1550	fadD11	Probable fatty-acid-CoA ligase FadD11 (fatty-acid-CoA synthetase) (fatty-acid-CoA synthase)	-6.38002
Rv3334		Probable transcriptional regulatory protein (probably MerR-family)	-6.34135
Rv3508	PE_PGRS54	PE-PGRS family protein PE_PGRS54	-6.30676
Rv3241c		Conserved protein	-6.23809
Rv3110	moaB1	Probable pterin-4-alpha-carbinolamine dehydratase MoaB1 (PHS)	-6.19378
Rv0122		Hypothetical protein	-6.16806
Rv2927c		Conserved hypothetical protein	-6.15684
Rv3477	PE31	PE family protein PE31	-6.1148
Rv0250c		Conserved protein	-6.0848
Rv2466c		Conserved protein	-5.97999
Rv0520		Possible methyltransferase/methylase (fragment)	-5.8726
Rv1989c		Hypothetical protein	-5.82236
Rv1652	argC	Probable N-acetyl-gamma-glutamyl-phoshate reductase ArgC	-5.79891
Rv2485c	lipQ	Probable carboxylesterase LipQ	-5.71368
Rv0802c		Possible succinyltransferase in the GCN5-related N-acetyltransferase family	-5.7104
Rv0264c		Conserved hypothetical protein	-5.69956
Rv0108c		Hypothetical protein	-5.68291
Rv0621		Possible membrane protein	-5.67164
Rv0157A		Conserved protein	-5.64776
Rv1986		Probable conserved integral membrane protein	-5.55338
Rv3290c	lat	Probable L-lysine-epsilon aminotransferase Lat (L-lysine aminotransferase) (lysine 6-aminotransferase)	-5.55098
Rv0888		Probable exported protein	-5.52158
Rv2137c		Conserved hypothetical protein	-5.3949
Rv0263c		Conserved hypothetical protein	-5.37563
Rv0208c		Hypothetical methlytransferase (methylase)	-5.31103
Rv0305c	PPE6	PPE family protein PPE6	-5.30764
Rv0173	lprK	Possible Mce-family lipoprotein LprK (Mce-family lipoprotein Mce1E)	-5.30499
Rv3597c	lsr2	Iron-regulated H-NS-like protein Lsr2	-5.25645
Rv0755A		Putative transposase (fragment)	-5.25225
Rv2557		Conserved protein	-5.25124
Rv2873	mpt83	Cell surface lipoprotein Mpt83 (lipoprotein P23)	-5.2437
Rv0996		Probable conserved transmembrane protein	-5.18746
Rv0167	yrbE1A	Conserved integral membrane protein YrbE1A	-5.14085
Rv3734c	tgs2	Putative triacylglycerol synthase (diacylglycerol acyltransferase) Tgs2	-4.93661
Rv2395A	aprA	Acid and phagosome regulated protein A AprA	-4.89812
Rv2250A		Possible flavoprotein	-4.83261
Rv2865	relF	Antitoxin RelF	-4.76859
Rv1477	ripA	Peptidoglycan hydrolase	-4.75025
Rv1893		Conserved hypothetical protein	-4.72644
Rv3633		Conserved protein	-4.70923
Rv2622		Possible methyltransferase (methylase)	-4.68027
Rv1355c	moeY	Possible molybdopterin biosynthesis protein MoeY	-4.64775
Rv0063		Possible oxidoreductase	-4.59627
Rv3763	lpqH	19 kDa lipoprotein antigen precursor LpqH	-4.58836
Rv2824c		Hypothetical protein	-4.5448
Rv2986c	hupB	DNA-binding protein HU homolog HupB (histone-like protein) (HLP) (21-kDa laminin-2-binding protein)	-4.52906
Rv1815		Conserved protein	-4.49733
Rv2159c		Conserved protein	-4.48382
Rv3500c	yrbE4B	Conserved integral membrane protein YrbE4B. Possible ABC transporter.	-4.41247
Rv1469	ctpD	Probable cation transporter P-type ATPase D CtpD	-4.39668
Rv2337c		Hypothetical protein	-4.38282
Rv0186A	mymT	Metallothionein, MymT	-4.3818
Rv2517c		Unknown protein	-4.35349
Rv1861		Probable conserved transmembrane protein	-4.31952
Rv0275c		Possible transcriptional regulatory protein (possibly TetR-family)	-4.29738
Rv2021c		Transcriptional regulatory protein	-4.25654
Rv2634c	PE_PGRS46	PE-PGRS family protein PE_PGRS46	-4.16614
Rv3857c		Possible membrane protein	-4.16548
Rv2160c		Conserved hypothetical protein	-4.12392
Rv3288c	usfY	Putative protein UsfY	-4.10454
Rv1549	fadD11.1	Possible fatty-acid-CoA ligase FadD11.1 (fatty-acid-CoA synthetase) (fatty-acid-CoA synthase)	-4.09321
Rv2406c		Conserved protein	-4.08623
Rv0268c		Hypothetical protein	-4.07466
Rv1698	mctB	Outer membrane protein MctB	-4.06466
Rv0188		Probable conserved transmembrane protein	-4.05322
Rv3779		Probable conserved transmembrane protein alanine and leucine rich	-4.03327
Rv0581	vapB26	Possible antitoxin VapB26	-4.02869
Rv0883c		Conserved hypothetical protein	-3.9754
Rv1670		Conserved hypothetical protein	-3.97169
Rv2318	uspC	Probable periplasmic sugar-binding lipoprotein UspC	-3.93837
Rv0171	mce1C	Mce-family protein Mce1C	-3.92633
Rv1892		Probable membrane protein	-3.90908
Rv1810		Conserved protein	-3.89443
Rv3546	fadA5	Probable acetyl-CoA acetyltransferase FadA5 (acetoacetyl-CoA thiolase)	-3.87008
Rv2654c		Possible PhiRv2 prophage protein	-3.85447
Rv1528c	papA4	Probable conserved polyketide synthase associated protein PapA4	-3.83991
Rv1460		Probable transcriptional regulatory protein	-3.83001
Rv0276		Conserved hypothetical protein	-3.80994
Rv3760		Possible conserved membrane protein	-3.77994
Rv2558		Conserved protein	-3.7758
Rv1498A		Conserved protein	-3.72904
Rv0341	iniB	Isoniazid inductible gene protein IniB	-3.7254
Rv3539	PPE63	PPE family protein PPE63	-3.69534
Rv0136	cyp138	Probable cytochrome P450 138 Cyp138	-3.69354
Rv0230c	php	Probable phosphotriesterase Php (parathion hydrolase) (PTE) (aryldialkylphosphatase) (paraoxonase) (a-esterase) (aryltriphosphatase) (paraoxon hydrolase)	-3.68883
Rv0360c		Conserved protein	-3.68185
Rv3669		Probable conserved transmembrane protein	-3.64212
Rv0750		Conserved hypothetical protein	-3.61271
Rv0506	mmpS2	Probable conserved membrane protein MmpS2	-3.61087
Rv0297	PE_PGRS5	PE-PGRS family protein PE_PGRS5	-3.58706
Rv2187	fadD15	Long-chain-fatty-acid-CoA ligase FadD15 (fatty-acid-CoA synthetase) (fatty-acid-CoA synthase)	-3.58676
Rv1466		Conserved protein	-3.57994
Rv2295		Conserved hypothetical protein	-3.5775
Rv2307D		Hypothetical protein	-3.55869
Rv3476c	kgtP	Probable dicarboxylic acid transport integral membrane protein KgtP (dicarboxylate transporter)	-3.5485
Rv0753c	mmsA	Probable methylmalonate-semialdehyde dehydrogenase MmsA (methylmalonic acid semialdehyde dehydrogenase) (MMSDH)	-3.52786
Rv3766		Hypothetical protein	-3.52161
Rv1434		Hypothetical protein	-3.51688
Rv1891		Conserved protein	-3.51033
Rv0046c	ino1	myo-inositol-1-phosphate synthase Ino1 (inositol 1-phosphate synthetase) (D-glucose 6-phosphate cycloaldolase) (glucose 6-phosphate cyclase) (glucocycloaldolase)	-3.50079
Rv2663		Hypothetical protein	-3.49928
Rv2050		Conserved protein	-3.49757
Rv0459		Conserved hypothetical protein	-3.49651
Rv1239c	corA	Possible magnesium and cobalt transport transmembrane protein CorA	-3.45981
Rv2943A		Possible transposase	-3.45379
Rv2745c	clgR	Transcriptional regulatory protein ClgR	-3.44938
Rv0789c		Hypothetical protein	-3.4483
Rv3182		Conserved hypothetical protein	-3.43722
Rv1697		Conserved hypothetical protein	-3.43127
Rv3149	nuoE	Probable NADH dehydrogenase I (chain E) NuoE (NADH-ubiquinone oxidoreductase chain E)	-3.42083
Rv2830c	vapB22	Possible antitoxin VapB22	-3.40906
Rv0596c	vapB4	Possible antitoxin VapB4	-3.38281
Rv1740	vapB34	Possible antitoxin VapB34	-3.3742
Rv1904		Conserved hypothetical protein	-3.37284
Rv0899	ompA	Outer membrane protein A OmpA	-3.35389
Rv0738		Conserved protein	-3.32444
Rv0492A		Hypothetical protein	-3.32171
Rv0852	fadD16	Possible fatty-acid-CoA ligase FadD16 (fatty-acid-CoA synthetase) (fatty-acid-CoA synthase)	-3.32146
Rv1269c		Conserved probable secreted protein	-3.29786
Rv0280	PPE3	PPE family protein PPE3	-3.29167
Rv1817		Possible flavoprotein	-3.29108
Rv0232		Probable transcriptional regulatory protein (probably TetR/AcrR-family)	-3.28989
Rv0655	mkl	Possible ribonucleotide-transport ATP-binding protein ABC transporter Mkl	-3.27983
Rv0500A		Conserved protein	-3.25099
Rv3168		Putative aminoglycoside phosphotransferase	-3.24667
Rv3088	tgs4	Putative triacylglycerol synthase (diacylglycerol acyltransferase) Tgs4	-3.24529
Rv0622		Possible membrane protein	-3.2419
Rv0397A		Conserved protein	-3.19193
Rv0309		Possible conserved exported protein	-3.18952
Rv1665	pks11	Chalcone synthase Pks11	-3.18227
Rv3395c		Conserved hypothetical protein	-3.17902
Rv0258c		Conserved hypothetical protein	-3.17704
Rv2662		Hypothetical protein	-3.17106
Rv0623	vapB30	Possible antitoxin VapB30	-3.16256
Rv0288	esxH	Low molecular weight protein antigen 7 EsxH (10 kDa antigen) (CFP-7) (protein TB10.4)	-3.15981
Rv3788		Hypothetical protein	-3.15838
Rv1671		Probable membrane protein	-3.14538
Rv1463		Probable conserved ATP-binding protein ABC transporter	-3.13998
Rv1444c		Unknown protein	-3.13284
Rv2035		Conserved hypothetical protein	-3.13138
Rv1049		Probable transcriptional repressor protein	-3.12123
Rv3849	espR	ESX-1 transcriptional regulatory protein EspR	-3.11093
Rv0586	mce2R	Probable transcriptional regulatory protein Mce2R (GntR-family)	-3.099
Rv3237c		Conserved protein	-3.09755
Rv0991c		Conserved serine rich protein	-3.09456
Rv1468c	PE_PGRS29	PE-PGRS family protein PE_PGRS29	-3.09363
Rv2699c		Conserved hypothetical protein	-3.09015
Rv0918		Conserved protein	-3.08775
Rv1972		Probable conserved Mce associated membrane protein	-3.08374
Rv0925c		Conserved protein	-3.06925
Rv1707		Probable conserved transmembrane protein	-3.06904
Rv2169c		Probable conserved transmembrane protein	-3.06821
Rv1461		Conserved protein	-3.05915
Rv2302		Conserved protein	-3.05514
Rv3386		Possible transposase	-3.05136
Rv1188		Probable proline dehydrogenase	-3.04195
Rv2990c		Hypothetical protein	-3.02784
Rv3390	lpqD	Probable conserved lipoprotein LpqD	-3.01717
Rv3558	PPE64	PPE family protein PPE64	-3.01133
Rv3059	cyp136	Probable cytochrome P450 136 Cyp136	-3.01116
Rv3353c		Conserved hypothetical protein	-2.99555
Rv3891c	esxD	Possible ESAT-6 like protein EsxD	-2.98944
Rv0847	lpqS	Probable lipoprotein LpqS	-2.97964
Rv3528c		Unknown protein	-2.97835
Rv1103c	mazE3	Possible antitoxin MazE3	-2.97584
Rv0678		Conserved protein	-2.97231
Rv0194		Probable transmembrane multidrug efflux pump	-2.9696
Rv2058c	rpmB2	50S ribosomal protein L28 RpmB2	-2.96183
Rv1687c		Probable conserved ATP-binding protein ABC transporter	-2.96141
Rv2799		Probable membrane protein	-2.95887
Rv0563	htpX	Probable protease transmembrane protein heat shock protein HtpX	-2.95326
Rv2638		Conserved hypothetical protein	-2.94768
Rv3753c		Conserved protein	-2.9442
Rv3142c		Hypothetical protein	-2.93555
Rv0915c	PPE14	PPE family protein PPE14	-2.93349
Rv3516	echA19	Possible enoyl-CoA hydratase EchA19 (enoyl hydrase) (unsaturated acyl-CoA hydratase) (crotonase)	-2.93095
Rv0523c		Conserved protein	-2.92601
Rv2053c	fxsA	Probable transmembrane protein FxsA	-2.91682
Rv3890c	esxC	ESAT-6 like protein EsxC (ESAT-6 like protein 11)	-2.91587
Rv2223c		Probable exported protease	-2.90458
Rv3811		Conserved hypothetical protein	-2.89735
Rv3642c		Hypothetical protein	-2.89433
Rv0105c	rpmB1	50S ribosomal protein L28-1 RpmB1	-2.89237
Rv2293c		Conserved hypothetical protein	-2.89134
Rv1462		Conserved hypothetical protein	-2.88721
Rv1222	rseA	Anti-sigma factor RseA	-2.87399
Rv2166c		Conserved protein	-2.8712
Rv0426c		Possible transmembrane protein	-2.86286
Rv1398c	vapB10	Possible antitoxin VapB10	-2.85759
Rv0916c	PE7	PE family protein PE7	-2.84678
Rv2132		Conserved hypothetical protein	-2.84077
Rv0120c	fusA2	Probable elongation factor G FusA2 (EF-G)	-2.83916
Rv1804c		Conserved protein	-2.83907
Rv2147c		Conserved hypothetical protein	-2.83845
Rv3587c		Probable conserved membrane protein	-2.83683
Rv1467c	fadE15	Probable acyl-CoA dehydrogenase FadE15	-2.83336
Rv2108	PPE36	PPE family protein PPE36	-2.83323
Rv1190		Conserved hypothetical protein	-2.81435
Rv2884		Probable transcriptional regulatory protein	-2.81339
Rv2160A		Conserved hypothetical protein	-2.80984
Rv1365c	rsfA	Anti-anti-sigma factor RsfA (anti-sigma factor antagonist) (regulator of sigma F A)	-2.8082
Rv0347		Probable conserved membrane protein	-2.8001
Rv0695		Conserved hypothetical protein	-2.79128
Rv3413c		Unknown alanine and proline rich protein	-2.77994
Rv0165c	mce1R	Probable transcriptional regulatory protein Mce1R (probably GntR-family)	-2.77791
Rv0834c	PE_PGRS14	PE-PGRS family protein PE_PGRS14	-2.75706
Rv2362c	recO	Possible DNA repair protein RecO	-2.75187
Rv1961		Hypothetical protein	-2.74998
Rv2825c		Conserved hypothetical protein	-2.74426
Rv2668		Possible exported alanine and valine rich protein	-2.74365
Rv1760		Possible triacylglycerol synthase (diacylglycerol acyltransferase)	-2.73447
Rv0979c		Hypothetical protein	-2.73212
Rv3526	kshA	Oxygenase component of 3-ketosteroid-9-alpha-hydroxylase KshA	-2.72128
Rv0289	espG3	ESX-3 secretion-associated protein EspG3	-2.71474
Rv3357	relJ	Antitoxin RelJ	-2.71236
Rv0825c		Conserved protein	-2.71061
Rv3446c		Hypothetical alanine and valine rich protein	-2.70172
Rv3615c	espC	ESX-1 secretion-associated protein EspC	-2.69888
Rv2748c	ftsK	Possible cell division transmembrane protein FtsK	-2.69615
Rv3666c	dppA	Probable periplasmic dipeptide-binding lipoprotein DppA	-2.69564
Rv0278c	PE_PGRS3	PE-PGRS family protein PE_PGRS3	-2.68272
Rv3073c		Conserved hypothetical protein	-2.67868
Rv0474		Probable transcriptional regulatory protein	-2.67409
Rv3572		Unknown protein	-2.66248
Rv2312		Hypothetical protein	-2.65911
Rv2165c		Conserved protein	-2.65469
Rv2710	sigB	RNA polymerase sigma factor SigB	-2.65103
Rv0677c	mmpS5	Possible conserved membrane protein MmpS5	-2.65057
Rv3504	fadE26	Probable acyl-CoA dehydrogenase FadE26	-2.64107
Rv1394c	cyp132	Probable cytochrome P450 132 Cyp132	-2.63779
Rv1270c	lprA	Possible lipoprotein LprA	-2.63027
Rv3258c		Conserved hypothetical protein	-2.62617
Rv0287	esxG	ESAT-6 like protein EsxG (conserved protein TB9.8)	-2.62067
Rv1356c		Hypothetical protein	-2.61832
Rv1773c		Probable transcriptional regulatory protein	-2.61513
Rv1981c	nrdF1	Ribonucleoside-diphosphate reductase (beta chain) NrdF1 (ribonucleotide reductase small subunit) (R2F protein)	-2.61455
Rv3219	whiB1	Transcriptional regulatory protein WhiB-like WhiB1. Contains [4FE-4S]2+ cluster.	-2.60495
Rv2879c		Conserved hypothetical protein	-2.59815
Rv1526c		Probable glycosyltransferase	-2.5797
Rv0068		Probable oxidoreductase	-2.57862
Rv0374c		Probable carbon monoxyde dehydrogenase (small chain)	-2.57573
Rv0172	mce1D	Mce-family protein Mce1D	-2.56953
Rv1393c		Probable monoxygenase	-2.56902
Rv0344c	lpqJ	Probable lipoprotein LpqJ	-2.56439
Rv2730		Hypothetical protein	-2.56428
Rv3112	moaD1	Probable molybdenum cofactor biosynthesis protein D MoaD1 (molybdopterin converting factor small subunit) (molybdopterin [MPT] converting factor, subunit 1)	-2.55802
Rv1551	plsB1	Possible acyltransferase PlsB1	-2.55113
Rv2026c		Universal stress protein family protein	-2.54996
Rv1352		Conserved protein	-2.54945
Rv2960c		Hypothetical protein	-2.53426
Rv2142A	parD2	Possible antitoxin ParD2	-2.52639
Rv1267c	embR	Probable transcriptional regulatory protein EmbR	-2.52574
Rv2595	vapB40	Possible antitoxin VapB40	-2.52504
Rv3914	trxC	Thioredoxin TrxC (TRX) (MPT46)	-2.51958
Rv1033c	trcR	Two component transcriptional regulator TrcR	-2.51146
Rv0116c	ldtA	Probable L,D-transpeptidase LdtA	-2.50665
Rv0807		Conserved hypothetical protein	-2.50664
Rv2145c	wag31	Diviva family protein Wag31	-2.50297
Rv2000		Unknown protein	-2.50281
Rv3316	sdhC	Probable succinate dehydrogenase (cytochrome B-556 subunit) SdhC (succinic dehydrogenase) (fumarate reductase) (fumarate dehydrogenase) (fumaric hydrogenase)	-2.49775
Rv2369c		Hypothetical protein	-2.49629
Rv1686c		Probable conserved integral membrane protein ABC transporter	-2.49404
Rv2694c		Conserved protein	-2.49272
Rv2731		Conserved alanine and arginine rich protein	-2.48948
Rv3491		Unknown protein	-2.48566
Rv2876		Possible conserved transmembrane protein	-2.48154
Rv2871	vapB43	Possible antitoxin VapB43	-2.47135
Rv1724c		Hypothetical protein	-2.47003
Rv0131c	fadE1	Probable acyl-CoA dehydrogenase FadE1	-2.46761
Rv2635		Hypothetical protein	-2.46097
Rv1371		Probable conserved membrane protein	-2.45708
Rv2894c	xerC	Probable integrase/recombinase XerC	-2.45599
Rv3636		Possible transposase	-2.4543
Rv3179		Conserved protein	-2.45164
Rv1068c	PE_PGRS20	PE-PGRS family protein PE_PGRS20	-2.45092
Rv0620	galK	Probable galactokinase GalK (galactose kinase)	-2.44751
Rv1839c	vapB13	Possible antitoxin VapB13	-2.43414
Rv3913	trxB2	Probable thioredoxin reductase TrxB2 (TRXR) (TR)	-2.42669
Rv3574	kstR	Transcriptional regulatory protein KstR (probably TetR-family)	-2.426
Rv3171c	hpx	Possible non-heme haloperoxidase Hpx	-2.41382
Rv3358	relK	Toxin RelK	-2.41061
Rv2080	lppJ	Lipoprotein LppJ	-2.40885
Rv3089	fadD13	Probable chain -fatty-acid-CoA ligase FadD13 (fatty-acyl-CoA synthetase)	-2.39864
Rv2254c		Probable integral membrane protein	-2.39604
Rv3511	PE_PGRS55	PE-PGRS family protein PE_PGRS55	-2.3856
Rv2579	dhaA	Possible haloalkane dehalogenase DhaA (1-chlorohexane halidohydrolase)	-2.38303
Rv1584c		Possible PhiRv1 phage protein	-2.38107
Rv1766		Conserved protein	-2.37856
Rv2746c	pgsA3	Probable PGP synthase PgsA3 (CDP-diacylglycerol--glycerol-3-phosphate 3- phosphatidyltransferase) (phosphatidylglycerophosphate synthase)	-2.37751
Rv1767		Conserved protein	-2.37566
Rv2052c		Conserved protein	-2.36565
Rv3697A	vapB48	Possible antitoxin VapB48	-2.36149
Rv3846	sodA	Superoxide dismutase [FE] SodA	-2.35312
Rv2829c	vapC22	Possible toxin VapC22	-2.35109
Rv2111c	pup	Prokaryotic ubiquitin-like protein Pup	-2.34955
Rv3527		Hypothetical protein	-2.34456
Rv2744c	35kd_ag	Conserved 35 kDa alanine rich protein	-2.34194
Rv2158c	murE	Probable UDP-N-acetylmuramoylalanyl-D-glutamate-2,6-diaminopimelate ligase MurE	-2.34017
Rv1951c		Conserved hypothetical protein	-2.33283
Rv1786		Probable ferredoxin	-2.33102
Rv1464	csd	Probable cysteine desulfurase Csd	-2.32905
Rv2123	PPE37	PPE family protein PPE37	-2.3284
Rv3313c	add	Probable adenosine deaminase Add (adenosine aminohydrolase)	-2.32705
Rv3614c	espD	ESX-1 secretion-associated protein EspD	-2.32601
Rv0223c		Probable aldehyde dehydrogenase	-2.32239
Rv1221	sigE	Alternative RNA polymerase sigma factor SigE	-2.32176
Rv2667	clpC2	Possible ATP-dependent protease ATP-binding subunit ClpC2	-2.31953
Rv2779c		Possible transcriptional regulatory protein (probably Lrp/AsnC-family)	-2.31592
Rv1471	trxB1	Probable thioredoxin TrxB1	-2.31537
Rv3295		Probable transcriptional regulatory protein (probably TetR-family)	-2.30684
Rv2255c		Hypothetical protein	-2.3056
Rv0097		Possible oxidoreductase	-2.30447
Rv2250c		Possible transcriptional regulatory protein	-2.2974
Rv1277		Conserved hypothetical protein	-2.29466
Rv2249c	glpD1	Probable glycerol-3-phosphate dehydrogenase GlpD1	-2.29249
Rv3588c	canB	Beta-carbonic anhydrase CanB	-2.28927
Rv2664		Hypothetical protein	-2.28796
Rv3150	nuoF	Probable NADH dehydrogenase I (chain F) NuoF (NADH-ubiquinone oxidoreductase chain F)	-2.287
Rv2154c	ftsW	FtsW-like protein FtsW	-2.28638
Rv3165c		Unknown protein	-2.28446
Rv2758c	vapB21	Possible antitoxin VapB21	-2.27357
Rv2329c	narK1	Probable nitrite extrusion protein 1 NarK1 (nitrite facilitator 1)	-2.27216
Rv1829		Conserved protein	-2.2704
Rv0854		Conserved protein	-2.26797
Rv3545c	cyp125	Probable cytochrome P450 125 Cyp125	-2.26542
Rv2063	mazE7	Antitoxin MazE7	-2.24704
Rv1663	pks17	Probable polyketide synthase Pks17	-2.24703
Rv1954A		Hypothetical protein	-2.24573
Rv1883c		Conserved hypothetical protein	-2.2435
Rv1363c		Possible membrane protein	-2.24316
Rv3764c	tcrY	Possible two component sensor kinase TcrY	-2.24022
Rv1721c	vapB12	Possible antitoxin VapB12	-2.23852
Rv3547	ddn	Deazaflavin-dependent nitroreductase Ddn	-2.2246
Rv3352c		Possible oxidoreductase	-2.22249
Rv2225	panB	3-methyl-2-oxobutanoate hydroxymethyltransferase PanB	-2.21366
Rv2695		Conserved hypothetical alanine rich protein	-2.21247
Rv3169		Conserved protein	-2.1987
Rv0688		Putative ferredoxin reductase	-2.19732
Rv2349c	plcC	Probable phospholipase C 3 PlcC	-2.19516
Rv1159A		Unknown protein	-2.19502
Rv0493c		Conserved protein	-2.19497
Rv0322	udgA	Probable UDP-glucose 6-dehydrogenase UdgA (UDP-GLC dehydrogenase) (UDP-GLCDH) (UDPGDH)	-2.19326
Rv1316c	ogt	Methylated-DNA--protein-cysteine methyltransferase Ogt (6-O-methylguanine-DNA methyltransferase) (O-6-methylguanine-DNA-alkyltransferase)	-2.19239
Rv2307A		Hypothetical glycine rich protein	-2.18791
Rv0977	PE_PGRS16	PE-PGRS family protein PE_PGRS16	-2.17645
Rv2163c	pbpB	Probable penicillin-binding membrane protein PbpB	-2.17618
Rv2401		Hypothetical protein	-2.17458
Rv3246c	mtrA	Two component sensory transduction transcriptional regulatory protein MtrA	-2.17314
Rv3875	esxA	6 kDa early secretory antigenic target EsxA (ESAT-6)	-2.17197
Rv2161c		Conserved protein	-2.16855
Rv3513c	fadD18	Probable fatty-acid-CoA ligase FadD18 (fragment) (fatty-acid-CoA synthetase) (fatty-acid-CoA synthase)	-2.16728
Rv3705A		Conserved hypothetical proline rich protein	-2.16568
Rv1962A	vapB35	Possible antitoxin VapB35	-2.16299
Rv1920		Probable membrane protein	-2.16181
Rv0350	dnaK	Probable chaperone protein DnaK (heat shock protein 70) (heat shock 70 kDa protein) (HSP70)	-2.16024
Rv3581c	ispF	Probable 2C-methyl-D-erythritol 2,4-cyclodiphosphate synthase IspF (MECPS)	-2.15886
Rv3019c	esxR	Secreted ESAT-6 like protein EsxR (TB10.3) (ESAT-6 like protein 9)	-2.15664
Rv1027c	kdpE	Probable transcriptional regulatory protein KdpE	-2.15655
Rv2212		Adenylyl cyclase (ATP pyrophosphate-lyase) (adenylate cyclase)	-2.14733
Rv0261c	narK3	Probable integral membrane nitrite extrusion protein NarK3 (nitrite facilitator)	-2.14654
Rv3445c	esxU	ESAT-6 like protein EsxU	-2.14071
Rv1028A	kdpF	Probable membrane protein KdpF	-2.13708
Rv1636	TB15.3	Iron-regulated universal stress protein family protein TB15.3	-2.13523
Rv2493	vapB38	Possible antitoxin VapB38	-2.13429
Rv0749A		Hypothetical protein (fragment)	-2.12945
Rv2415c		Conserved hypothetical protein	-2.12874
Rv1768	PE_PGRS31	PE-PGRS family protein PE_PGRS31	-2.12806
Rv0375c		Probable carbon monoxyde dehydrogenase (medium chain)	-2.12679
Rv0403c	mmpS1	Probable conserved membrane protein MmpS1	-2.12613
Rv0538		Possible conserved membrane protein	-2.11892
Rv3570c	hsaA	Possible oxidoreductase. Possible 3-hydroxy-9,10-seconandrost-1,3,5(10)-triene-9,17-dione hydroxylase.	-2.11592
Rv2652c		Probable PhiRv2 prophage protein	-2.11584
Rv3287c	rsbW	Anti-sigma factor RsbW (sigma negative effector)	-2.11441
Rv3388	PE_PGRS52	PE-PGRS family protein PE_PGRS52	-2.11375
Rv3431c		Possible transposase (fragment)	-2.11321
Rv3166c		Conserved hypothetical protein	-2.10888
Rv3108		Hypothetical protein	-2.10886
Rv2714		Conserved alanine and leucine rich protein	-2.10558
Rv2268c	cyp128	Probable cytochrome P450 128 Cyp128	-2.10378
Rv3705c		Conserved protein	-2.10291
Rv1279		Probable dehydrogenase FAD flavoprotein GMC oxidoreductase	-2.09944
Rv2713	sthA	Probable soluble pyridine nucleotide transhydrogenase SthA (STH) (NAD(P)(+) transhydrogenase [B-specific]) (nicotinamide nucleotide transhydrogenase)	-2.09729
Rv0030		Conserved hypothetical protein	-2.09422
Rv0320		Possible conserved exported protein	-2.09162
Rv2222c	glnA2	Probable glutamine synthetase GlnA2 (glutamine synthase) (GS-II)	-2.08934
Rv2803		Conserved hypothetical protein	-2.08322
Rv3053c	nrdH	Probable glutaredoxin electron transport component of NRDEF (glutaredoxin-like protein) NrdH	-2.07722
Rv0583c	lpqN	Probable conserved lipoprotein LpqN	-2.07666
Rv0456B	mazE1	Possible antitoxin MazE1	-2.07648
Rv2484c		Possible triacylglycerol synthase (diacylglycerol acyltransferase)	-2.07573
Rv0872c	PE_PGRS15	PE-PGRS family protein PE_PGRS15	-2.07369
Rv3594		Conserved hypothetical protein	-2.07327
Rv3146	nuoB	Probable NADH dehydrogenase I (chain B) NuoB (NADH-ubiquinone oxidoreductase chain B)	-2.06162
Rv3566A		Hypothetical protein	-2.05813
Rv2816c		Conserved hypothetical protein	-2.05777
Rv3033		Unknown protein	-2.0567
Rv1228	lpqX	Probable lipoprotein LpqX	-2.05116
Rv1317c	alkA	Probable bifunctional regulatory protein and DNA repair enzyme AlkA (regulatory protein of adaptative response) (methylphosphotriester-DNA--protein-cysteine S-methyltransferase)	-2.05073
Rv0455c		Conserved protein	-2.0499
Rv0273c		Possible transcriptional regulatory protein	-2.04979
Rv3058c		Possible transcriptional regulatory protein (probably TetR-family)	-2.04514
Rv3145	nuoA	Probable NADH dehydrogenase I (chain A) NuoA (NADH-ubiquinone oxidoreductase chain A)	-2.04102
Rv0123		Unknown protein	-2.03882
Rv3471c		Conserved hypothetical protein	-2.03169
Rv0367c		Hypothetical protein	-2.02749
Rv3529c		Conserved hypothetical protein	-2.02085
Rv2401A		Possible conserved membrane protein	-2.01882
Rv0515		Conserved 13E12 repeat family protein	-2.01783
Rv1431		Conserved membrane protein	-2.01418
Rv0313		Conserved protein	-2.01331
Rv1351		Hypothetical protein	-2.01243
Rv1473A		Possible transcriptional regulatory protein	-2.012
Rv2078		Conserved hypothetical protein	-2.01161
Rv2308		Conserved hypothetical protein	-2.00874
Rv0008c		Possible membrane protein	-2.00414
Rv2259	mscR	S-nitrosomycothiol reductase MscR	2.00072
Rv1415	ribA2	Probable riboflavin biosynthesis protein RibA2 : GTP cyclohydrolase II + 3,4-dihydroxy-2-butanone 4-phosphate synthase (DHBP synthase)	2.00086
Rv2387		Conserved protein	2.0014
Rv0969	ctpV	Probable metal cation transporter P-type ATPase CtpV	2.0038
Rv3122		Hypothetical protein	2.00468
Rv1592c		Conserved hypothetical protein	2.00535
Rv1245c		Probable short-chain type dehydrogenase/reductase	2.01199
Rv2064	cobG	Precorrin-3B synthase CobG	2.01301
Rv2897c		Conserved hypothetical protein	2.0147
Rv3217c		Probable conserved integral membrane protein	2.01749
Rv0205		Probable conserved transmembrane protein	2.02082
Rv2065	cobH	Precorrin-8X methylmutase CobH (aka precorrin isomerase)	2.02151
Rv0270	fadD2	Probable fatty-acid-CoA ligase FadD2 (fatty-acid-CoA synthetase) (fatty-acid-CoA synthase)	2.02405
Rv0639	nusG	Probable transcription antitermination protein NusG	2.02429
Rv2321c	rocD2	Probable ornithine aminotransferase (C-terminus part) RocD2 (ornithine--oxo-acid aminotransferase)	2.02872
Rv3104c		Possible conserved transmembrane protein	2.03053
Rv1306	atpF	Probable ATP synthase B chain AtpF	2.03125
Rv3868	eccA1	ESX conserved component EccA1. ESX-1 type VII secretion system protein.	2.03439
Rv0556		Probable conserved transmembrane protein	2.03473
Rv1932	tpx	Probable thiol peroxidase Tpx	2.03717
Rv2258c		Possible transcriptional regulatory protein	2.03739
Rv1832	gcvB	Probable glycine dehydrogenase GcvB (glycine decarboxylase) (glycine cleavage system P-protein)	2.03787
Rv2704		Conserved protein	2.03792
Rv2093c	tatC	Sec-independent protein translocase transmembrane protein TatC	2.03865
Rv0571c		Conserved protein	2.04033
Rv1689	tyrS	Probable tyrosyl-tRNA synthase TyrS (TYRRS)	2.04046
Rv2238c	ahpE	Probable peroxiredoxin AhpE	2.04163
Rv2069	sigC	RNA polymerase sigma factor, ECF subfamily, SigC	2.04197
Rv1946c	lppG	Possible lipoprotein	2.04214
Rv2231c	cobC	Possible aminotransferase CobC	2.04238
Rv1242	vapC33	Possible toxin VapC33. Contains PIN domain.	2.0441
Rv3483c		Possible exported protein	2.04685
Rv1311	atpC	Probable ATP synthase epsilon chain AtpC	2.04719
Rv2456c		Probable conserved integral membrane transport protein	2.04788
Rv0933	pstB	Phosphate-transport ATP-binding protein ABC transporter PstB	2.0572
Rv1739c		Probable sulphate-transport transmembrane protein ABC transporter	2.05757
Rv2939	papA5	Possible conserved polyketide synthase associated protein PapA5	2.05765
Rv3329		Probable aminotransferase	2.05846
Rv1420	uvrC	Probable excinuclease ABC (subunit C - nuclease) UvrC	2.05956
Rv1293	lysA	Diaminopimelate decarboxylase LysA (DAP decarboxylase)	2.05983
Rv3671c		Membrane-associated serine protease	2.06403
Rv0875c		Possible conserved exported protein	2.06457
Rv1133c	metE	Probable 5-methyltetrahydropteroyltriglutamate--homocysteine methyltransferase MetE (methionine synthase, vitamin-B12 independent isozyme)	2.06612
Rv0203		Possible exported protein	2.06807
Rv1850	ureC	Urease alpha subunit UreC (urea amidohydrolase)	2.07591
Rv2462c	tig	Probable trigger factor (TF) protein Tig	2.07764
Rv2475c		Conserved protein	2.07778
Rv2611c		Probable acyltransferase	2.07781
Rv1942c	mazF5	Possible toxin MazF5	2.07968
Rv2878c	mpt53	Soluble secreted antigen Mpt53 precursor	2.08616
Rv1299	prfA	Probable peptide chain release factor 1 PrfA (RF-1)	2.08741
Rv1178		Probable aminotransferase	2.08744
Rv0317c	glpQ2	Possible glycerophosphoryl diester phosphodiesterase GlpQ2 (glycerophosphodiester phosphodiesterase)	2.09221
Rv1043c		Conserved hypothetical protein	2.09551
Rv3817		Possible phosphotransferase	2.09659
Rv1300	hemK	Probable HemK protein homolog HemK	2.1027
Rv0361		Probable conserved membrane protein	2.10312
Rv0052		Conserved protein	2.11295
Rv1928c		Probable short-chain type dehydrogenase/reductase	2.11303
Rv1611	trpC	Probable indole-3-glycerol phosphate synthase TrpC	2.11656
Rv1594	nadA	Probable quinolinate synthetase NadA	2.11716
Rv0146		Possible S-adenosylmethionine-dependent methyltransferase	2.12268
Rv2953		Enoyl reductase	2.1245
Rv3919c	gid	Probable glucose-inhibited division protein B Gid	2.12507
Rv1193	fadD36	Probable fatty-acid-CoA ligase FadD36 (fatty-acid-CoA synthetase) (fatty-acid-CoA synthase)	2.12561
Rv0720	rplR	50S ribosomal protein L18 RplR	2.1262
Rv0988		Possible conserved exported protein	2.12752
Rv3757c	proW	Possible osmoprotectant (glycine betaine/carnitine/choline/L-proline) transport integral membrane protein ABC transporter ProW	2.13049
Rv2260		Conserved hypothetical protein	2.13227
Rv3630		Probable conserved integral membrane protein	2.13292
Rv3396c	guaA	Probable GMP synthase [glutamine-hydrolyzing] GuaA (glutamine amidotransferase) (GMP synthetase)	2.1335
Rv2240c		Unknown protein	2.13507
Rv2737A		Conserved hypothetical cysteine rich protein (fragment)	2.13673
Rv1457c		Probable unidentified antibiotic-transport integral membrane ABC transporter	2.14737
Rv1481		Probable membrane protein	2.14839
Rv0971c	echA7	Probable enoyl-CoA hydratase EchA7 (enoyl hydrase) (unsaturated acyl-CoA hydratase) (crotonase)	2.15024
Rv2609c		Probable conserved membrane protein	2.15044
Rv0462	lpdC	Dihydrolipoamide dehydrogenase LpdC (lipoamide reductase (NADH)) (lipoyl dehydrogenase) (dihydrolipoyl dehydrogenase) (diaphorase)	2.15225
Rv3744	nmtR	Metal sensor transcriptional regulator (ArsR-SmtB family)	2.15272
Rv1713	engA	Probable GTP-binding protein EngA	2.15463
Rv1794		Conserved protein	2.15489
Rv1451	ctaB	Probable cytochrome C oxidase assembly factor CtaB	2.15959
Rv0010c		Probable conserved membrane protein	2.15978
Rv1710	scpB	Possible segregation and condensation protein ScpB	2.16337
Rv1016c	lpqT	Probable conserved lipoprotein LpqT	2.16842
Rv1836c		Conserved protein	2.16855
Rv3044	fecB	Probable FEIII-dicitrate-binding periplasmic lipoprotein FecB	2.1688
Rv2859c		Possible amidotransferase	2.17666
Rv1591		Probable transmembrane protein	2.17774
Rv3233c		Possible triacylglycerol synthase (diacylglycerol acyltransferase)	2.18227
Rv2850c		Possible magnesium chelatase	2.18229
Rv1422		Conserved hypothetical protein	2.18488
Rv1630	rpsA	30S ribosomal protein S1 RpsA	2.18898
Rv2918c	glnD	Probable [protein-PII] uridylyltransferase GlnD (PII uridylyl- transferase) (uridylyl removing enzyme) (UTASE)	2.19413
Rv2509		Probable short-chain type dehydrogenase/reductase	2.19807
Rv1751		Probable oxidoreductase	2.19919
Rv0931c	pknD	Transmembrane serine/threonine-protein kinase D PknD (protein kinase D) (STPK D)	2.20172
Rv0646c	lipG	Probable lipase/esterase LipG	2.20343
Rv3807c		Possible conserved transmembrane protein	2.20722
Rv0641	rplA	50S ribosomal protein L1 RplA	2.21301
Rv2495c	bkdC	Probable branched-chain keto acid dehydrogenase E2 component BkdC	2.21312
Rv1419		Unknown protein	2.21315
Rv3281	accE5	Probable bifunctional protein acetyl-/propionyl-coenzyme A carboxylase (epsilon chain) AccE5	2.21739
Rv3222c		Conserved hypothetical protein	2.218
Rv3047c		Hypothetical protein	2.21893
Rv2851c		GCN5-related N-acetyltransferase	2.22021
Rv1459c		Possible conserved integral membrane protein	2.22091
Rv0139		Possible oxidoreductase	2.22156
Rv0103c	ctpB	Probable cation-transporter P-type ATPase B CtpB	2.22326
Rv1798	eccA5	ESX conserved component EccA5. ESX-5 type VII secretion system protein.	2.22358
Rv3342		Possible methyltransferase (methylase)	2.22403
Rv2326c		Possible transmembrane ATP-binding protein ABC transporter	2.22655
Rv2247	accD6	Acetyl/propionyl-CoA carboxylase (beta subunit) AccD6	2.22656
Rv0804		Conserved hypothetical protein	2.22694
Rv0617	vapC29	Possible toxin VapC29. Contains PIN domain.	2.22792
Rv2379c	mbtF	Peptide synthetase MbtF (peptide synthase)	2.22815
Rv2196	qcrB	Probable ubiquinol-cytochrome C reductase QcrB (cytochrome B subunit)	2.23198
Rv0051		Probable conserved transmembrane protein	2.2331
Rv2938	drrC	Probable daunorubicin-dim-transport integral membrane protein ABC transporter DrrC	2.23333
Rv0866	moaE2	Probable molybdenum cofactor biosynthesis protein E2 MoaE2 (molybdopterin converting factor large subunit) (molybdopterin [MPT] converting factor, subunit 2)	2.23672
Rv2395		Probable conserved integral membrane protein	2.23736
Rv3269		Conserved protein	2.24073
Rv2868c	gcpE	Probable GcpE protein	2.24125
Rv0498		Conserved hypothetical protein	2.24184
Rv1437	pgk	Probable phosphoglycerate kinase Pgk	2.2437
Rv2856	nicT	Possible nickel-transport integral membrane protein NicT	2.25748
Rv3199c	nudC	Probable NADH pyrophosphatase NudC (NAD+ diphosphatase) (NAD+ pyrophosphatase) (NADP pyrophosphatase)	2.26202
Rv1616		Conserved membrane protein	2.26375
Rv3813c		Conserved protein	2.26418
Rv1711		Conserved hypothetical protein	2.27038
Rv2103c	vapC37	Possible toxin VapC37. Contains PIN domain.	2.2773
Rv1730c		Possible penicillin-binding protein	2.27867
Rv0734	mapA	Methionine aminopeptidase MapA (map) (peptidase M) (MetAP)	2.28075
Rv2397c	cysA1	Sulfate-transport ATP-binding protein ABC transporter CysA1	2.28578
Rv2901c		Conserved protein	2.29002
Rv0221		Possible triacylglycerol synthase (diacylglycerol acyltransferase)	2.29632
Rv1338	murI	Probable glutamate racemase MurI	2.29981
Rv0732	secY	Probable preprotein translocase SecY	2.3027
Rv0418	lpqL	Probable lipoprotein aminopeptidase LpqL	2.30364
Rv1416	ribH	Probable riboflavin synthase beta chain RibH (6,7-dimethyl-8-ribityllumazine synthase) (DMRL synthase) (lumazine synthase)	2.3157
Rv2677c	hemY	Probable protoporphyrinogen oxidase HemY (protoporphyrinogen-IX oxidase) (protoporphyrinogenase) (PPO)	2.3224
Rv2542		Conserved hypothetical protein	2.32265
Rv1634		Possible drug efflux membrane protein	2.32328
Rv0143c		Probable conserved transmembrane protein	2.32355
Rv2183c		Conserved protein	2.32532
Rv1342c		Conserved membrane protein	2.32906
Rv0972c	fadE12	Acyl-CoA dehydrogenase FadE12	2.32917
Rv2367c		Conserved hypothetical protein	2.33239
Rv2128		Conserved transmembrane protein	2.33863
Rv1347c	mbtK	Lysine N-acetyltransferase MbtK	2.33921
Rv3869	eccB1	ESX conserved component EccB1. ESX-1 type VII secretion system protein. Possible membrane protein.	2.34247
Rv2109c	prcA	Proteasome alpha subunit PrcA; assembles with beta subunit PrcB.	2.34675
Rv0478	deoC	Probable deoxyribose-phosphate aldolase DeoC (phosphodeoxyriboaldolase) (deoxyriboaldolase)	2.35416
Rv3524		Probable conserved membrane protein	2.36379
Rv1304	atpB	Probable ATP synthase a chain AtpB (protein 6)	2.3658
Rv2195	qcrA	Probable rieske iron-sulfur protein QcrA	2.36979
Rv0930	pstA1	Probable phosphate-transport integral membrane ABC transporter PstA1	2.37701
Rv0805		Class III cyclic nucleotide phosphodiesterase (cNMP PDE)	2.38035
Rv0446c		Possible conserved transmembrane protein	2.38251
Rv0176		Probable conserved Mce associated transmembrane protein	2.38269
Rv2935	ppsE	Phenolpthiocerol synthesis type-I polyketide synthase PpsE	2.3835
Rv1308	atpA	Probable ATP synthase alpha chain AtpA	2.38513
Rv2189c		Conserved hypothetical protein	2.38782
Rv0637	hadC	(3R)-hydroxyacyl-ACP dehydratase subunit HadC	2.38874
Rv0541c		Probable conserved integral membrane protein	2.3921
Rv0435c		Putative conserved ATPase	2.39404
Rv3016	lpqA	Probable lipoprotein LpqA	2.39527
Rv1474c		Probable transcriptional regulatory protein	2.3977
Rv0200		Possible conserved transmembrane protein	2.3981
Rv1295	thrC	Threonine synthase ThrC (ts)	2.40283
Rv0975c	fadE13	Probable acyl-CoA dehydrogenase FadE13	2.40494
Rv0484c		Probable short-chain type oxidoreductase	2.41281
Rv3741c		Possible oxidoreductase	2.42257
Rv1596	nadC	Probable nicotinate-nucleotide pyrophosphatase NadC	2.42291
Rv0616A	vapB29	Possible antitoxin VapB29	2.42698
Rv0723	rplO	50S ribosomal protein L15 RplO	2.42819
Rv2806		Possible membrane protein	2.42841
Rv0773c	ggtA	Probable bifunctional acylase GgtA: cephalosporin acylase (GL-7ACA acylase) + gamma-glutamyltranspeptidase (GGT)	2.43404
Rv1604	impA	Probable inositol-monophosphatase ImpA (imp)	2.43901
Rv1480		Conserved protein	2.43924
Rv3049c		Probable monooxygenase	2.44682
Rv0935	pstC1	Phosphate-transport integral membrane ABC transporter PstC1	2.45054
Rv1349	irtB	Iron-regulated transporter IrtB	2.45668
Rv1122	gnd2	Probable 6-phosphogluconate dehydrogenase, decarboxylating Gnd2	2.45962
Rv3361c		Conserved protein	2.46528
Rv1301		Conserved protein	2.46636
Rv0157	pntB	Probable NAD(P) transhydrogenase (subunit beta) PntB [integral membrane protein] (pyridine nucleotide transhydrogenase subunit beta) (nicotinamide nucleotide transhydrogenase subunit beta)	2.47183
Rv1539	lspA	Probable lipoprotein signal peptidase LspA	2.47309
Rv3703c	etgB	Conserved hypothetical protein	2.47324
Rv2384	mbtA	Bifunctional enzyme MbtA: salicyl-AMP ligase (SAL-AMP ligase) + salicyl-S-ArCP synthetase	2.47412
Rv0905	echA6	Possible enoyl-CoA hydratase EchA6 (enoyl hydrase) (unsaturated acyl-CoA hydratase) (crotonase)	2.47603
Rv3250c	rubB	Probable rubredoxin RubB	2.47808
Rv2523c	acpS	holo-[acyl-carrier protein] synthase AcpS (holo-ACP synthase) (CoA:APO-[ACP]pantetheinephosphotransferase) (CoA:APO-[acyl-carrier protein]pantetheinephosphotransferase)	2.47875
Rv2272		Probable conserved transmembrane protein	2.47921
Rv0134	ephF	Possible epoxide hydrolase EphF (epoxide hydratase) (arene-oxide hydratase)	2.4861
Rv0283	eccB3	ESX conserved component EccB3. ESX-3 type VII secretion system protein. Possible membrane protein.	2.48656
Rv0562	grcC1	Probable polyprenyl-diphosphate synthase GrcC1 (polyprenyl pyrophosphate synthetase)	2.49427
Rv3582c	ispD	4-diphosphocytidyl-2C-methyl-D-erythritol synthase IspD (MEP cytidylyltransferase) (MCT)	2.49647
Rv0718	rpsH	30S ribosomal protein S8 RpsH	2.49993
Rv1408	rpe	Probable ribulose-phosphate 3-epimerase Rpe (PPE) (R5P3E) (pentose-5-phosphate 3-epimerase)	2.50137
Rv1603	hisA	Probable phosphoribosylformimino-5-aminoimidazole carboxamide ribotide isomerase HisA	2.50237
Rv0864	moaC2	Probable molybdenum cofactor biosynthesis protein C 2 MoaC2	2.51086
Rv1705c	PPE22	PPE family protein PPE22	2.51138
Rv3100c	smpB	Probable SSRA-binding protein SmpB	2.51435
Rv3794	embA	Integral membrane indolylacetylinositol arabinosyltransferase EmbA (arabinosylindolylacetylinositol synthase)	2.51506
Rv0511	hemD	Probable uroporphyrin-III C-methyltransferase HemD (uroporphyrinogen III methylase) (urogen III methylase) (SUMT) (urogen III methylase) (UROM)	2.51783
Rv1953	vapC14	Possible toxin VapC14	2.52597
Rv0970		Probable conserved integral membrane protein	2.52864
Rv0302		Probable transcriptional regulatory protein (probably TetR/AcrR-family)	2.53209
Rv1797	eccE5	ESX conserved component EccE5. ESX-5 type VII secretion system protein. Probable membrane protein.	2.53701
Rv1409	ribG	Probable bifunctional riboflavin biosynthesis protein RibG	2.54161
Rv3455c	truA	Probable tRNA pseudouridine synthase a TruA (pseudouridylate synthase I) (pseudouridine synthase I) (uracil hydrolyase)	2.54226
Rv1108c	xseA	Probable exodeoxyribonuclease VII (large subunit) XseA (exonuclease VII large subunit)	2.5436
Rv3646c	topA	DNA topoisomerase I TopA (omega-protein) (relaxing enzyme) (untwisting enzyme) (swivelase) (type I DNA topoisomerase) (nicking-closing enzyme) (TOPO I)	2.54889
Rv3673c		Possible membrane-anchored thioredoxin-like protein (thiol-disulfide interchange related protein)	2.55063
Rv1534		Probable transcriptional regulator	2.55318
Rv0950c		Conserved hypothetical protein	2.55362
Rv1307	atpH	Probable ATP synthase delta chain AtpH	2.55446
Rv2965c	kdtB	Probable phosphopantetheine adenylyltransferase KdtB (pantetheine- phosphate adenylyltransferase) (PPAT) (dephospho-CoA pyrophosphorylase)	2.55569
Rv2647		Hypothetical protein	2.56044
Rv2194	qcrC	Probable ubiquinol-cytochrome C reductase QcrC (cytochrome C subunit)	2.56378
Rv0545c	pitA	Probable low-affinity inorganic phosphate transporter integral membrane protein PitA	2.56601
Rv0487		Conserved hypothetical protein	2.57043
Rv2837c		Conserved protein	2.57258
Rv2444c	rne	Possible ribonuclease E Rne	2.57537
Rv2174	mptA	Alpha(1->6)mannosyltransferase. Possible conserved integral membrane protein.	2.57816
Rv0316		Possible muconolactone isomerase	2.58527
Rv2937	drrB	Daunorubicin-dim-transport integral membrane protein ABC transporter DrrB	2.58698
Rv2739c		Possible alanine rich transferase	2.58772
Rv3713	cobQ2	Possible cobyric acid synthase CobQ2	2.59344
Rv2553c		Probable conserved membrane protein	2.5954
Rv0486	mshA	Glycosyltransferase MshA	2.59608
Rv1571		Conserved protein	2.59691
Rv2382c	mbtC	Polyketide synthetase MbtC (polyketide synthase)	2.59927
Rv1484	inhA	NADH-dependent enoyl-[acyl-carrier-protein] reductase InhA (NADH-dependent enoyl-ACP reductase)	2.6006
Rv2685	arsB1	Probable arsenic-transport integral membrane protein ArsB1	2.60376
Rv1280c	oppA	Probable periplasmic oligopeptide-binding lipoprotein OppA	2.60763
Rv2936	drrA	Daunorubicin-dim-transport ATP-binding protein ABC transporter DrrA	2.60822
Rv2794c	pptT	Phosphopantetheinyl transferase PptT (CoA:APO-[ACP]pantetheinephosphotransferase) (CoA:APO-[acyl-carrier protein]pantetheinephosphotransferase)	2.60906
Rv1483	fabG1	3-oxoacyl-[acyl-carrier protein] reductase FabG1 (3-ketoacyl-acyl carrier protein reductase) (mycolic acid biosynthesis a protein)	2.61445
Rv2958c		Possible glycosyl transferase	2.61664
Rv0237	lpqI	Probable conserved lipoprotein LpqI	2.62025
Rv3200c		Possible transmembrane cation transporter	2.62784
Rv1642	rpmI	50S ribosomal protein L35 RpmI	2.62794
Rv3626c		Conserved hypothetical protein	2.62964
Rv1233c		Conserved hypothetical membrane protein	2.63741
Rv3678c		Conserved protein	2.63915
Rv2952		Possible methyltransferase (methylase)	2.64721
Rv2403c	lppR	Probable conserved lipoprotein LppR	2.65703
Rv0658c		Probable conserved integral membrane protein	2.66593
Rv0199		Probable conserved membrane protein	2.67235
Rv1610		Possible conserved membrane protein	2.67424
Rv0087	hycE	Possible formate hydrogenase HycE (FHL)	2.67632
Rv0197		Possible oxidoreductase	2.67735
Rv2366c		Probable conserved transmembrane protein	2.67853
Rv0867c	rpfA	Possible resuscitation-promoting factor RpfA	2.67881
Rv2398c	cysW	Probable sulfate-transport integral membrane protein ABC transporter CysW	2.68833
Rv1392	metK	Probable S-adenosylmethionine synthetase MetK (mat) (AdoMet synthetase) (methionine adenosyltransferase)	2.68911
Rv2471	aglA	Probable alpha-glucosidase AglA (maltase) (glucoinvertase) (glucosidosucrase) (maltase-glucoamylase) (lysosomal alpha-glucosidase) (acid maltase)	2.70518
Rv1735c		Hypothetical membrane protein	2.70698
Rv1933c	fadE18	Probable acyl-CoA dehydrogenase FadE18	2.70959
Rv2857c		Probable short-chain type dehydrogenase/reductase	2.71358
Rv2602	vapC41	Possible toxin VapC41. Contains PIN domain.	2.73592
Rv2532c		Hypothetical protein	2.7396
Rv0973c	accA2	Probable acetyl-/propionyl-coenzyme A carboxylase alpha chain (alpha subunit) AccA2: biotin carboxylase + biotin carboxyl carrier protein (BCCP)	2.74796
Rv3771c		Conserved hypothetical protein	2.7504
Rv1505c		Conserved hypothetical protein	2.77171
Rv0719	rplF	50S ribosomal protein L6 RplF	2.78075
Rv0245		Possible oxidoreductase	2.78959
Rv3923c	rnpA	Ribonuclease P protein component RnpA (RNaseP protein) (RNase P protein) (protein C5)	2.80509
Rv0922		Possible transposase	2.81548
Rv1643	rplT	50S ribosomal protein L20 RplT	2.81984
Rv0546c		Conserved protein	2.82629
Rv3611		Hypothetical arginine and proline rich protein	2.83501
Rv1303		Conserved hypothetical transmembrane protein	2.83676
Rv2902c	rnhB	Probable ribonuclease HII protein RnhB (RNase HII)	2.83913
Rv0238		Possible transcriptional regulatory protein (probably TetR-family)	2.84227
Rv2604c	snoP	Probable glutamine amidotransferase SnoP	2.84625
Rv3251c	rubA	Probable rubredoxin RubA	2.8582
Rv0647c		Conserved protein	2.86378
Rv2959c		Possible methyltransferase (methylase)	2.86558
Rv1294	thrA	Probable homoserine dehydrogenase ThrA	2.86569
Rv1595	nadB	Probable L-aspartate oxidase NadB	2.87326
Rv2364c	era	Probable GTP-binding protein Era	2.87433
Rv2881c	cdsA	Probable integral membrane phosphatidate cytidylyltransferase CdsA (CDP-diglyceride synthetase)	2.87644
Rv0537c		Probable integral membrane protein	2.8784
Rv3702c	egtC	Conserved hypothetical protein	2.88744
Rv1010	ksgA	Probable dimethyladenosine transferase KsgA (S-adenosylmethionine-6-N', N'-adenosyl(rRNA) dimethyltransferase)	2.90991
Rv1593c		Conserved protein	2.91104
Rv3249c		Possible transcriptional regulatory protein (probably TetR-family)	2.91213
Rv2966c		Possible methyltransferase (methylase)	2.91848
Rv3092c		Probable conserved integral membrane protein	2.92018
Rv2107	PE22	PE family protein PE22	2.92186
Rv1911c	lppC	Probable lipoprotein LppC	2.92374
Rv0542c	menE	Possible O-succinylbenzoic acid--CoA ligase MenE (OSB-CoA synthetase) (O-succinylbenzoate-CoA synthase)	2.92622
Rv1941		Probable short-chain type dehydrogenase/reductase	2.95847
Rv0514		Possible transmembrane protein	2.96307
Rv1570	bioD	Dethiobiotin synthetase BioD	2.96471
Rv3335c		Probable conserved integral membrane protein	2.98001
Rv1650	pheT	Probable phenylalanyl-tRNA synthetase, beta chain PheT	2.98363
Rv0554	bpoC	Possible peroxidase BpoC (non-haem peroxidase)	2.98375
Rv3854c	ethA	Monooxygenase EthA	2.98671
Rv0906		Conserved protein	2.98769
Rv0528		Probable conserved transmembrane protein	2.99445
Rv2447c	folC	Probable folylpolyglutamate synthase protein FolC (folylpoly-gamma-glutamate synthetase) (FPGS)	2.99622
Rv2273		Probable conserved transmembrane protein	2.99926
Rv3139	fadE24	Probable acyl-CoA dehydrogenase FadE24	2.9993
Rv1107c	xseB	Probable exodeoxyribonuclease VII (small subunit) XseB (exonuclease VII small subunit)	3.01378
Rv0158		Probable transcriptional regulatory protein (possibly TetR-family)	3.01501
Rv3020c	esxS	ESAT-6 like protein EsxS	3.0267
Rv0529	ccsA	Possible cytochrome C-type biogenesis protein CcsA	3.03773
Rv0716	rplE	50S ribosomal protein L5 RplE	3.0407
Rv2949c		Chorismate pyruvate lyase	3.04326
Rv2048c	pks12	Polyketide synthase Pks12	3.04587
Rv3134c		Universal stress protein family protein	3.04611
Rv2446c		Probable conserved integral membrane protein	3.04799
Rv3416	whiB3	Transcriptional regulatory protein WhiB-like WhiB3. Contains [4FE-4S] cluster.	3.04984
Rv3855	ethR	Transcriptional regulatory repressor protein (TetR-family) EthR	3.05067
Rv0512	hemB	Probable delta-aminolevulinic acid dehydratase HemB (porphobilinogen synthase) (ALAD) (ALADH)	3.05484
Rv1927		Conserved hypothetical protein	3.05927
Rv0463		Probable conserved membrane protein	3.07054
Rv1192		Unknown protein	3.08846
Rv0420c		Possible transmembrane protein	3.12569
Rv0525		Conserved protein	3.12751
Rv2512c		Transposase for insertion sequence element IS1081	3.14133
Rv2782c	pepR	Probable zinc protease PepR	3.15728
Rv2335	cysE	Probable serine acetyltransferase CysE (sat)	3.15973
Rv1084		Conserved protein	3.1607
Rv3426	PPE58	PPE family protein PPE58	3.16212
Rv1605	hisF	Probable cyclase HisF	3.18193
Rv2883c	pyrH	Probable uridylate kinase PyrH (UK) (uridine monophosphate kinase) (UMP kinase)	3.20466
Rv3137		Probable monophosphatase	3.21137
Rv3160c		Possible transcriptional regulatory protein (probably TetR-family)	3.21814
Rv1485	hemZ	Ferrochelatase HemZ (protoheme ferro-lyase) (heme synthetase)	3.23762
Rv0544c		Possible conserved transmembrane protein	3.24923
Rv0422c	thiD	Probable phosphomethylpyrimidine kinase ThiD (HMP-phosphate kinase) (HMP-P kinase)	3.2599
Rv3027c		GCN5-related N-acetyltransferase	3.2627
Rv3419c	gcp	Probable O-sialoglycoprotein endopeptidase Gcp (glycoprotease)	3.28078
Rv2552c	aroE	Probable shikimate 5-dehydrogenase AroE (5-dehydroshikimate reductase)	3.28162
Rv0315		Possible beta-1,3-glucanase precursor	3.28562
Rv3212		Conserved alanine valine rich protein	3.30541
Rv3224B		Conserved hypothetical protein	3.31293
Rv3651		Conserved hypothetical protein	3.33526
Rv2368c	phoH1	Probable PHOH-like protein PhoH1 (phosphate starvation-inducible protein PSIH)	3.33893
Rv2276	cyp121	Cytochrome P450 121 Cyp121	3.36679
Rv0819	mshD	GCN5-related N-acetyltransferase, MshD	3.36982
Rv1054		Probable integrase (fragment)	3.41786
Rv0421c		Conserved hypothetical protein	3.43439
Rv3806c	ubiA	Decaprenylphosphoryl-5-phosphoribose (DPPR) synthase (decaprenyl-phosphate 5-phosphoribosyltransferase)	3.43904
Rv3336c	trpS	Probable tryptophanyl-tRNA synthetase TrpS (tryptophan--tRNA ligase) (TRPRS) (tryptophan translase)	3.44124
Rv0524	hemL	Probable glutamate-1-semialdehyde 2,1-aminomutase HemL (GSA) (glutamate-1-semialdehyde aminotransferase) (GSA-at)	3.4434
Rv2947c	pks15	Probable polyketide synthase Pks15	3.46152
Rv2365c		Conserved hypothetical protein	3.50512
Rv2127	ansP1	L-asparagine permease AnsP1	3.50765
Rv2428	ahpC	Alkyl hydroperoxide reductase C protein AhpC (alkyl hydroperoxidase C)	3.52658
Rv2666		Probable transposase for insertion sequence element IS1081 (fragment)	3.53473
Rv2450c	rpfE	Probable resuscitation-promoting factor RpfE	3.5354
Rv3701c	egtD	Conserved hypothetical protein	3.54688
Rv3425	PPE57	PPE family protein PPE57	3.54924
Rv0572c		Hypothetical protein	3.58321
Rv3920c		Conserved protein similar to jag protein	3.58741
Rv1082	mca	Mycothiol conjugate amidase Mca (mycothiol S-conjugate amidase)	3.59843
Rv0886	fprB	Probable NADPH:adrenodoxin oxidoreductase FprB (adrenodoxin reductase) (AR) (ferredoxin-NADP(+) reductase)	3.63095
Rv0485		Possible transcriptional regulatory protein	3.65412
Rv2950c	fadD29	Fatty-acid-AMP ligase FadD29 (fatty-acid-AMP synthetase) (fatty-acid-AMP synthase)	3.67544
Rv0826		Conserved hypothetical protein	3.67611
Rv3161c		Possible dioxygenase	3.7097
Rv1264		Adenylyl cyclase (ATP pyrophosphate-lyase) (adenylate cyclase)	3.71993
Rv1612	trpB	Tryptophan synthase, beta subunit TrpB	3.74938
Rv2399c	cysT	Probable sulfate-transport integral membrane protein ABC transporter CysT	3.75458
Rv3013		Conserved protein	3.78424
Rv2995c	leuB	Probable 3-isopropylmalate dehydrogenase LeuB (beta-IPM dehydrogenase) (IMDH) (3-IPM-DH)	3.78827
Rv2940c	mas	Probable multifunctional mycocerosic acid synthase membrane-associated Mas	3.79793
Rv2836c	dinF	Possible DNA-damage-inducible protein F DinF	3.80714
Rv2386c	mbtI	Isochorismate synthase MbtI	3.81434
Rv3270	ctpC	Probable metal cation-transporting P-type ATPase C CtpC	3.89737
Rv1083		Conserved hypothetical protein	3.89988
Rv3704c	gshA	Glutamate--cysteine ligase GshA (gamma-glutamylcysteine synthetase) (gamma-ECS) (GCS) (gamma-glutamyl-L-cysteine synthetase)	3.97013
Rv2478c		Conserved hypothetical protein	4.01876
Rv0936	pstA2	Phosphate-transport integral membrane ABC transporter PstA2	4.05064
Rv0253	nirD	Probable nitrite reductase [NAD(P)H] small subunit NirD	4.10059
Rv1644	tsnR	Possible 23S rRNA methyltransferase TsnR	4.10459
Rv0225		Possible conserved protein	4.11523
Rv2453c	mobA	Probable molybdopterin-guanine dinucleotide biosynthesis protein A MobA	4.11929
Rv3140	fadE23	Probable acyl-CoA dehydrogenase FadE23	4.13422
Rv1779c		Possible integral membrane protein	4.15374
Rv0526		Possible thioredoxin protein (thiol-disulfide interchange protein)	4.22618
Rv1778c		Unknown protein	4.29858
Rv3095		Hypothetical transcriptional regulatory protein	4.31502
Rv2257c		Conserved protein	4.36146
Rv0252	nirB	Probable nitrite reductase [NAD(P)H] large subunit [FAD flavoprotein] NirB	4.42633
Rv1417		Possible conserved membrane protein	4.44734
Rv2274c	mazF8	Possible toxin MazF8	4.46077
Rv1557	mmpL6	Probable conserved transmembrane transport protein MmpL6	4.49207
Rv1613	trpA	Probable tryptophan synthase, alpha subunit TrpA	4.5158
Rv1631	coaE	Probable dephospho-CoA kinase CoaE (dephosphocoenzyme a kinase)	4.54974
Rv1979c		Possible conserved permease	4.55942
Rv0085	hycP	Possible hydrogenase HycP	4.57263
Rv2948c	fadD22	P-hydroxybenzoyl-AMP ligase FadD22	4.68314
Rv2996c	serA1	Probable D-3-phosphoglycerate dehydrogenase SerA1 (PGDH)	4.68876
Rv1996		Universal stress protein family protein	4.71825
Rv3248c	sahH	Probable adenosylhomocysteinase SahH (S-adenosyl-L-homocysteine hydrolase) (adohcyase)	4.76917
Rv0483	lprQ	Probable conserved lipoprotein LprQ	4.8301
Rv0527	ccdA	Possible cytochrome C-type biogenesis protein CcdA	4.83934
Rv2452c		Hypothetical protein	4.845
Rv0693	pqqE	Probable coenzyme PQQ synthesis protein E PqqE (coenzyme PQQ synthesis protein III)	4.90474
Rv2274A	mazE8	Possible antitoxin MazE8	4.9066
Rv3132c	dosS,devS	Two component sensor histidine kinase DevS	4.94686
Rv2624c		Universal stress protein family protein	4.98802
Rv3841	bfrB	Bacterioferritin BfrB	5.01413
Rv2628		Hypothetical protein	5.10305
Rv1998c		Conserved protein	5.2478
Rv3484	cpsA	Possible conserved protein CpsA	5.33326
Rv3804c	fbpA	Secreted antigen 85-a FbpA (mycolyl transferase 85A) (fibronectin-binding protein A) (antigen 85 complex A)	5.36254
Rv0390		Conserved protein	5.36494
Rv2429	ahpD	Alkyl hydroperoxide reductase D protein AhpD (alkyl hydroperoxidase D)	5.37766
Rv3207c		Conserved protein	5.41758
Rv3677c		Possible hydrolase	5.48747
Rv2430c	PPE41	PPE family protein PPE41	5.53878
Rv1614	lgt	Possible prolipoprotein diacylglyceryl transferases Lgt	5.58732
Rv1857	modA	Probable molybdate-binding lipoprotein ModA	5.604
Rv1947		Hypothetical protein	5.81212
Rv3135	PPE50	PPE family protein PPE50	5.82125
Rv2932	ppsB	Phenolpthiocerol synthesis type-I polyketide synthase PpsB	5.95356
Rv3136	PPE51	PPE family protein PPE51	6.01572
Rv3739c	PPE67	PPE family protein PPE67	6.18858
Rv3922c		Possible hemolysin	6.2496
Rv3921c		Probable conserved transmembrane protein	6.28581
Rv3247c	tmk	Thymidylate kinase Tmk (dTMP kinase) (thymidylic acid kinase) (TMPK)	6.30797
Rv2431c	PE25	PE family protein PE25	6.32545
Rv2931	ppsA	Phenolpthiocerol synthesis type-I polyketide synthase PpsA	6.44468
Rv2629		Conserved protein	6.5286
Rv1065		Conserved hypothetical protein	6.87805
Rv1066		Conserved hypothetical protein	7.27181
Rv2930	fadD26	Fatty-acid-AMP ligase FadD26 (fatty-acid-AMP synthetase) (fatty-acid-AMP synthase)	7.31443
Rv0391	metZ	Probable O-succinylhomoserine sulfhydrylase MetZ (OSH sulfhydrylase)	7.47161
Rv2275		Conserved hypothetical protein	7.76594
Rv1812c		Probable dehydrogenase	7.77169
Rv3129		Conserved hypothetical protein	8.02424
Rv1196	PPE18	PPE family protein PPE18	8.64658
Rv0196		Possible transcriptional regulatory protein	8.65584
Rv2630		Hypothetical protein	9.26877
Rv1790	PPE27	PPE family protein PPE27	9.51427
Rv0244c	fadE5	Probable acyl-CoA dehydrogenase FadE5	9.6875
Rv3133c	dosR,devR	Two component transcriptional regulatory protein DevR (probably LuxR/UhpA-family)	10.2909
Rv2623	TB31.7	Universal stress protein family protein TB31.7	10.4016
Rv3131		Conserved protein	10.6834
Rv0082		Probable oxidoreductase	11.5046
Rv1737c	narK2	Possible nitrate/nitrite transporter NarK2	11.8203
Rv3130c	tgs1	Triacylglycerol synthase (diacylglycerol acyltransferase) Tgs1	12.1613
Rv2003c		Conserved hypothetical protein	12.7233
Rv2627c		Conserved protein	13.3036
Rv2031c	hspX	Heat shock protein HspX (alpha-crystallin homolog) (14 kDa antigen) (HSP16.3)	14.9434
Rv2029c	pfkB	6-phosphofructokinase PfkB (phosphohexokinase) (phosphofructokinase)	15.8562
Rv1738		Conserved protein	16.0029
Rv0079		Unknown protein	16.5235
Rv1361c	PPE19	PPE family protein PPE19	16.5582
Rv1813c		Conserved hypothetical protein	16.5999
Rv2626c	hrp1	Hypoxic response protein 1 Hrp1	16.9151
Rv1736c	narX	Probable nitrate reductase NarX	17.0768
Rv2005c		Universal stress protein family protein	17.159
Rv3127		Conserved protein	17.6862
Rv2030c		Conserved protein	17.8727
Rv2625c		Probable conserved transmembrane alanine and leucine rich protein	18.2348
Rv2004c		Conserved protein	19.0796
Rv1195	PE13	PE family protein PE13	19.1013
Rv2007c	fdxA	Ferredoxin FdxA	19.5999
Rv2006	otsB1	Probable trehalose-6-phosphate phosphatase OtsB1 (trehalose-phosphatase) (TPP)	20.101
Rv2028c		Universal stress protein family protein	25.0922
Rv0080		Conserved hypothetical protein	25.3005
Rv0081		Probable transcriptional regulatory protein	25.543
Annotations from https://mycobrowser.epfl.ch/. Italian/bold Rv numbers indicate DosR regulon genes. FC = Fold change.
