# Supplementary material for: Survival of hypoxia-induced dormancy is not a common feature of all strains of the Mycobacterium tuberculosis complex
Source: Sci Rep. 2021 Jan 29;11:2628. doi: 10.1038/s41598-021-81223-6 (PMC7846770; doi:10.1038/s41598-021-81223-6)
Supplement: Supplementary file 5 — Supplementary Information 5. [file 41598_2021_81223_MOESM5_ESM.xlsx]

## Sheet: Tabelle1
Table S2: Differential expressed genes induced or repressed ≥ 2-fold in H37Rv compared to Beijing at day 10 after oxygen depletion
Differentially expressed genes between strains (conditions) were filtered using moderated t-test, corrected p-value of ≥0.05 (FDR, Benjamini-Hochberg), and fold change ≥2. Fold change gives the absolute ratio of normalized intensities (no log scale) between average intensities of grouped samples grouped. Positive numbers show higher, negative numbers lower gene expression in H37Rv compared to Bei…
Normalized expression values and raw microarray data are available at NCBI GEO (https://www.ncbi.nlm.nih.gov/geo/) under the accession numbers GSE159983.
Rv No.	Gene	Product	FC [H37Rv] vs [Beijing]
Rv3862c	whiB6	Possible transcriptional regulatory protein WhiB-like WhiB6	-91.1287
Rv0083		Probable oxidoreductase	-33.4052
Rv3829c		Probable dehydrogenase	-14.1523
Rv2527	vapC17	Possible toxin VapC17	-13.241
Rv0826		Conserved hypothetical protein	-12.0446
Rv2526	vapB17	Possible antitoxin VapB17	-11.6208
Rv3877	eccD1	ESX conserved component EccD1. ESX-1 type VII secretion system protein. Probable transmembrane protein.	-11.4179
Rv3861		Hypothetical protein	-9.27345
Rv3831		Hypothetical protein	-7.76058
Rv2660c		Hypothetical protein	-7.25712
Rv0782	ptrBb	Probable protease II PtrBb [second part] (oligopeptidase B)	-7.06245
Rv3081		Conserved hypothetical protein	-6.54937
Rv3830c		Transcriptional regulatory protein (probably TetR-family)	-6.2957
Rv0452		Possible transcriptional regulatory protein	-5.81151
Rv2963		Probable integral membrane protein	-5.41239
Rv2428	ahpC	Alkyl hydroperoxide reductase C protein AhpC (alkyl hydroperoxidase C)	-4.75937
Rv1371		Probable conserved membrane protein	-4.73651
Rv3876	espI	ESX-1 secretion-associated protein EspI. Conserved proline and alanine rich protein.	-4.51477
Rv3473c	bpoA	Possible peroxidase BpoA (non-haem peroxidase)	-4.37872
Rv0186A	mymT	Metallothionein, MymT	-4.37606
Rv3182		Conserved hypothetical protein	-4.20983
Rv2528c	mrr	Probable restriction system protein Mrr	-4.19439
Rv1756c		Putative transposase	-4.00107
Rv3183		Possible transcriptional regulatory protein	-3.83238
Rv0453	PPE11	PPE family protein PPE11	-3.82967
Rv0847	lpqS	Probable lipoprotein LpqS	-3.64509
Rv2429	ahpD	Alkyl hydroperoxide reductase D protein AhpD (alkyl hydroperoxidase D)	-3.62202
Rv1542c	glbN	Hemoglobin GlbN	-3.58914
Rv0591	mce2C	Mce-family protein Mce2C	-3.57479
Rv0191		Probable conserved integral membrane protein	-3.53728
Rv2277c		Possible glycerolphosphodiesterase	-3.46191
Rv0169	mce1A	Mce-family protein Mce1A	-3.27185
Rv0967	csoR	Copper-sensitive operon repressor CsoR	-3.25918
Rv0972c	fadE12	Acyl-CoA dehydrogenase FadE12	-3.19521
Rv0969	ctpV	Probable metal cation transporter P-type ATPase CtpV	-3.06024
Rv0848	cysK2	Possible cysteine synthase a CysK2 (O-acetylserine sulfhydrylase) (O-acetylserine (thiol)-lyase) (CSASE)	-3.0442
Rv3863		Unknown alanine rich protein	-3.00768
Rv0968		Conserved protein	-2.9051
Rv1652	argC	Probable N-acetyl-gamma-glutamyl-phoshate reductase ArgC	-2.89726
Rv2662		Hypothetical protein	-2.88069
Rv2962c		Possible glycosyl transferase	-2.87713
Rv2562		Conserved hypothetical protein	-2.82116
Rv3828c		Possible resolvase	-2.78977
Rv3269		Conserved protein	-2.72956
Rv2797c		Conserved hypothetical protein	-2.7078
Rv0167	yrbE1A	Conserved integral membrane protein YrbE1A	-2.70658
Rv1645c		Conserved hypothetical protein	-2.65872
Rv0867c	rpfA	Possible resuscitation-promoting factor RpfA	-2.61177
Rv3324c	moaC3	Probable molybdenum cofactor biosynthesis protein C 3 MoaC3	-2.57308
Rv0973c	accA2	Probable acetyl-/propionyl-coenzyme A carboxylase alpha chain (alpha subunit) AccA2: biotin carboxylase + biotin carboxyl carrier protein (BCCP)	-2.54762
Rv3132c	devS	Two component sensor histidine kinase DevS	-2.52222
Rv0971c	echA7	Probable enoyl-CoA hydratase EchA7 (enoyl hydrase) (unsaturated acyl-CoA hydratase) (crotonase)	-2.50467
Rv3143		Probable response regulator	-2.49335
Rv3864	espE	ESX-1 secretion-associated protein EspE	-2.48998
Rv1508A		Conserved hypothetical protein	-2.48511
Rv1788	PE18	PE family protein PE18	-2.44307
Rv2663		Hypothetical protein	-2.43435
Rv0111		Possible transmembrane acyltransferase	-2.42362
Rv2973c	recG	Probable ATP-dependent DNA helicase RecG	-2.39666
Rv1757c		Putative transposase for insertion sequence element IS6110 (fragment)	-2.38899
Rv1532c		Conserved hypothetical protein	-2.37183
Rv3832c		Conserved protein	-2.33053
Rv0974c	accD2	Probable acetyl-/propionyl-CoA carboxylase (beta subunit) AccD2	-2.32312
Rv1687c		Probable conserved ATP-binding protein ABC transporter	-2.31523
Rv3133c	devR	Two component transcriptional regulatory protein DevR (probably LuxR/UhpA-family)	-2.23703
Rv1403c		Putative methyltransferase	-2.23103
Rv2330c	lppP	Probable lipoprotein LppP	-2.22896
Rv1509		Hypothetical protein	-2.20655
Rv2020c		Conserved hypothetical protein	-2.19438
Rv2664		Hypothetical protein	-2.18933
Rv1190		Conserved hypothetical protein	-2.17216
Rv0846c		Probable oxidase	-2.16133
Rv0738		Conserved protein	-2.13873
Rv0171	mce1C	Mce-family protein Mce1C	-2.09997
Rv1269c		Conserved probable secreted protein	-2.08949
Rv1188		Probable proline dehydrogenase	-2.07394
Rv1705c	PPE22	PPE family protein PPE22	-2.06792
Rv1433		Possible conserved exported protein	-2.05845
Rv3145	nuoA	Probable NADH dehydrogenase I (chain A) NuoA (NADH-ubiquinone oxidoreductase chain A)	-2.04698
Rv0929	pstC2	Phosphate-transport integral membrane ABC transporter PstC2	-2.02447
Rv1686c		Probable conserved integral membrane protein ABC transporter	-2.02354
Rv1463		Probable conserved ATP-binding protein ABC transporter	-2.02136
Rv0475	hbhA	Iron-regulated heparin binding hemagglutinin HbhA (adhesin)	-2.02041
Rv1434		Hypothetical protein	-2.0177
Rv1916	aceAb	Probable isocitrate lyase AceAb [second part] (isocitrase) (isocitratase) (Icl)	-2.0131
Rv1648		Probable transmembrane protein	-2.00995
Rv0391	metZ	Probable O-succinylhomoserine sulfhydrylase MetZ (OSH sulfhydrylase)	2.04041
Rv3725		Possible oxidoreductase	2.09293
Rv3094c		Conserved hypothetical protein	2.128
Rv0074		Conserved protein	2.18329
Rv3806c	ubiA	Decaprenylphosphoryl-5-phosphoribose (DPPR) synthase (decaprenyl-phosphate 5-phosphoribosyltransferase)	2.20157
Rv3048c	nrdF2	Ribonucleoside-diphosphate reductase (beta chain) NrdF2 (ribonucleotide reductase small subunit) (R2F protein)	2.20692
Rv0982	mprB	Two component sensor kinase MprB	2.26553
Rv1192		Unknown protein	2.36382
Rv0006	gyrA	DNA gyrase (subunit A) GyrA (DNA topoisomerase (ATP-hydrolysing)) (DNA topoisomerase II) (type II DNA topoisomerase)	2.40941
Rv1872c	lldD2	Possible L-lactate dehydrogenase (cytochrome) LldD2	2.42973
Rv1998c		Conserved protein	2.43798
Rv1871c		Conserved protein	2.51964
Rv0518		Possible exported protein	2.52637
Rv3338		Conserved hypothetical protein	2.60462
Rv3726		Possible dehydrogenase	2.6439
Rv1859	modC	Probable molybdenum-transport ATP-binding protein ABC transporter ModC	2.64591
Rv2161c		Conserved protein	2.99001
Rv3049c		Probable monooxygenase	3.07278
Rv1870c		Conserved hypothetical protein	3.12784
Rv0886	fprB	Probable NADPH:adrenodoxin oxidoreductase FprB (adrenodoxin reductase) (AR) (ferredoxin-NADP(+) reductase)	3.3679
Rv1758	cut1	Probable cutinase Cut1	3.37813
Rv3581c	ispF	Probable 2C-methyl-D-erythritol 2,4-cyclodiphosphate synthase IspF (MECPS)	3.64508
Rv1583c		Probable PhiRv1 phage protein	3.75147
Rv1573		Probable PhiRv1 phage protein	3.75232
Rv1574		Probable PhiRv1 phage related protein	3.8562
Rv3209		Conserved hypothetical threonine and proline rich protein	3.92019
Rv3420c	rimI	Ribosomal-protein-alanine acetyltransferase RimI (acetylating enzyme for N-terminal of ribosomal protein S18)	4.17942
Rv3750c		Possible excisionase	4.28524
Rv1582c		Probable PhiRv1 phage protein	4.47839
Rv2077c		Possible conserved transmembrane protein	4.67109
Rv2160A		Conserved hypothetical protein	5.09547
Rv0885		Conserved hypothetical protein	5.25439
Rv1755c	plcD	Probable phospholipase C 4 (fragment) PlcD	5.35672
Rv1575		Probable PhiRv1 phage protein	5.91937
Rv0071		Possible maturase	9.34023
Rv3408	vapC47	Possible toxin VapC47. Contains PIN domain.	10.9252
Rv1581c		Probable PhiRv1 phage protein	11.0377
Rv2160c		Conserved hypothetical protein	11.4452
Rv3407	vapB47	Possible antitoxin VapB47	12.1889
Rv1578c		Probable PhiRv1 phage protein	12.9661
Rv1585c		Possible phage PhiRv1 protein	13.8884
Rv1587c		Partial REP13E12 repeat protein	14.6438
Rv1762c		Unknown protein	20.7416
Rv1579c		Probable PhiRv1 phage protein	23.1542
Rv1584c		Possible PhiRv1 phage protein	28.4417
Rv1761c		Possible exported protein	29.6639
Rv0072		Probable glutamine-transport transmembrane protein ABC transporter	30.7497
Rv1580c		Probable PhiRv1 phage protein	34.3667
Rv2817c		Conserved hypothetical protein	52.0512
Rv2819c		Hypothetical protein	53.8559
Rv1576c		Probable PhiRv1 phage protein	53.9879
Rv2816c		Conserved hypothetical protein	69.6943
Rv0073		Probable glutamine-transport ATP-binding protein ABC transporter	248.016
Annotations from https://mycobrowser.epfl.ch/. Italian/bold Rv numbers indicate DosR regulon genes. FC = Fold change.
